# Supplementary material for: Dietary Patterns Associated with Body-Composition Phenotype in a Middle-Aged and Elderly Population: A Population-Based Cross-Sectional Study
Source: Nutrients. 2024 Oct 22;16(21):3583. doi: 10.3390/nu16213583 (PMC11547401; doi:10.3390/nu16213583)
Supplement: Supplementary file 1 [file nutrients-16-03583-s001.zip]

Archive with 1 entries (1 files):
- nutrients-3217185-supplementary.pdf
